# Supplementary material for: A Novel β-Hairpin Peptide Z-d14CFR Enhances Multidrug-Resistant Bacterial Clearance in a Murine Model of Mastitis
Source: Int J Mol Sci. 2022 Apr 21;23(9):4617. doi: 10.3390/ijms23094617 (PMC9105976; doi:10.3390/ijms23094617)
Supplement: Supplementary file 1 [file ijms-23-04617-s001.zip]

Archive with 1 entries (1 files):
- ijms-1669071-supplementary.pdf
